# Supplementary material for: Associations between Medical Disorders and Racing Outcomes in Poorly Performing Standardbred Trotter Racehorses: A Retrospective Study
Source: Animals (Basel). 2023 Aug 9;13(16):2569. doi: 10.3390/ani13162569 (PMC10451774; doi:10.3390/ani13162569)
Supplement: Supplementary file 1 [file animals-13-02569-s001.zip]

Archive with 1 entries (1 files):
- animals-2430255-supplementary.pdf
